# Supplementary material for: Review of Afraustraloderes rassei Bouyer, 2012: description of its female and a new species of Pixodarus Fairmaire, 1887 (Coleoptera, Cerambycidae, Prioninae)
Source: Zookeys. 2016 Feb 1;(558):77–93. doi: 10.3897/zookeys.558.6112 (PMC4768281; doi:10.3897/zookeys.558.6112)
Supplement: XML Treatment for Afraustraloderes rassei [file zookeys.558.6112-treatment1.xml]

<!DOCTYPE tp:taxon-treatment
  PUBLIC "-//TaxonX//DTD Taxonomic Treatment Publishing DTD v0 20100105//EN" "tax-treatment-NSO.dtd">
<tp:taxon-treatment xmlns:tp="http://www.plazi.org/taxpub"><tp:treatment-meta><kwd-group><label>Taxon classification</label><kwd><named-content content-type="kingdom">Animalia</named-content></kwd><kwd><named-content content-type="order">Coleoptera</named-content></kwd><kwd><named-content content-type="family">Cerambycidae</named-content></kwd></kwd-group><mixed-citation publication-type="journal"><person-group><name><surname>Bjørnstad</surname><given-names>Anders</given-names></name><name><surname>Grobbelaar</surname><given-names>Elizabeth</given-names></name><name><surname>Perissinotto</surname><given-names>Renzo</given-names></name></person-group><article-title>Review of <italic><tp:taxon-name><tp:taxon-name-part taxon-name-part-type="genus">Afraustraloderes</tp:taxon-name-part> <tp:taxon-name-part taxon-name-part-type="species">rassei</tp:taxon-name-part></tp:taxon-name></italic> Bouyer, 2012: description of its female and a new species of <italic><tp:taxon-name><tp:taxon-name-part taxon-name-part-type="genus">Pixodarus</tp:taxon-name-part></tp:taxon-name></italic> Fairmaire, 1887 (<tp:taxon-name><tp:taxon-name-part taxon-name-part-type="order">Coleoptera</tp:taxon-name-part></tp:taxon-name>, <tp:taxon-name><tp:taxon-name-part taxon-name-part-type="family">Cerambycidae</tp:taxon-name-part></tp:taxon-name>, <tp:taxon-name><tp:taxon-name-part taxon-name-part-type="subfamily">Prioninae</tp:taxon-name-part></tp:taxon-name>)</article-title><source>Zookeys</source><day>1</day><month>2</month><year>2016</year><volume>2016</volume><issue>558</issue><fpage>77</fpage><lpage>93</lpage><pub-id pub-id-type="doi">10.3897/zookeys.558.6112</pub-id></mixed-citation></tp:treatment-meta><tp:nomenclature><tp:taxon-name>
            <tp:taxon-name-part taxon-name-part-type="genus">Afraustraloderes</tp:taxon-name-part>
            <tp:taxon-name-part taxon-name-part-type="species">rassei</tp:taxon-name-part>
          </tp:taxon-name><tp:taxon-authority>Bouyer, 2012</tp:taxon-authority><xref ref-type="fig" rid="F1">Figures 1</xref><xref ref-type="fig" rid="F2">, 2</xref><xref ref-type="fig" rid="F3">, 3</xref><xref ref-type="fig" rid="F4">, 4</xref><xref ref-type="fig" rid="F7">, 7</xref><xref ref-type="fig" rid="F8">, 8</xref><tp:nomenclature-citation-list><tp:nomenclature-citation><tp:taxon-name>
                <tp:taxon-name-part taxon-name-part-type="genus">Afraustraloderes</tp:taxon-name-part> <tp:taxon-name-part taxon-name-part-type="species">rassei</tp:taxon-name-part></tp:taxon-name><comment>Bouyer, 2012: 214</comment></tp:nomenclature-citation></tp:nomenclature-citation-list></tp:nomenclature><tp:treatment-sec sec-type="material"><title>Material examined.</title><p>Paratypes: 1♂ <abbrev xmlns:xlink="http://www.w3.org/1999/xlink" xlink:title="Republic of South Africa" xlink:type="simple">RSA</abbrev>, <abbrev xmlns:xlink="http://www.w3.org/1999/xlink" xlink:title="Eastern Cape Province, RSA" xlink:type="simple">ECA</abbrev>, Joubertina (<named-content xmlns:xlink="http://www.w3.org/1999/xlink" content-type="dwc:verbatimCoordinates" xlink:type="simple">33°53'10” S, 23°50'18” E</named-content>), 18 Dec 2009, M Villet and R Smith leg (<abbrev xmlns:xlink="http://www.w3.org/1999/xlink" content-type="institution" xlink:title="Renzo Perissinotto and Lynette Clennell Private Collection Port Elizabeth, South Africa" xlink:type="simple">RPPC</abbrev>); 1♂, same locality, but 25 Dec 2010, R Perissinotto and L Clennell (<abbrev xmlns:xlink="http://www.w3.org/1999/xlink" content-type="institution" xlink:title="Thierry Bouyer Private Collection Chênée, Belgium" xlink:type="simple">TBPC</abbrev>). Other material: 1♂, same locality as paratype, but Oct 2010, found dead on the ground, Rodger Smith leg (<abbrev xmlns:xlink="http://www.w3.org/1999/xlink" content-type="institution" xlink:title="Renzo Perissinotto and Lynette Clennell Private Collection Port Elizabeth, South Africa" xlink:type="simple">RPPC</abbrev>); 1♀, same locality, but 28 Dec 2014, found dead inside dead <italic><tp:taxon-name><tp:taxon-name-part taxon-name-part-type="genus">Protea</tp:taxon-name-part></tp:taxon-name></italic> log, R Perissinotto and L Clennell (<abbrev xmlns:xlink="http://www.w3.org/1999/xlink" content-type="institution" xlink:title="Renzo Perissinotto and Lynette Clennell Private Collection Port Elizabeth, South Africa" xlink:type="simple">RPPC</abbrev>); 5♂ 1♀, same locality, bur reared from larvae in Port Elizabeth, adults emerged 23 Dec 2014-7 Jan 2015 (<abbrev xmlns:xlink="http://www.w3.org/1999/xlink" content-type="institution" xlink:title="Anders Bjørnstad Private Collection Skien, Norway" xlink:type="simple">ABPC</abbrev>, <abbrev xmlns:xlink="http://www.w3.org/1999/xlink" content-type="institution" xlink:title="Norbert Delahaye Private Collection Plaisir, France" xlink:type="simple">NDPC</abbrev>, <named-content xmlns:xlink="http://www.w3.org/1999/xlink" content-type="dwc:institutional_code" xlink:type="simple">NHMO</named-content>, <abbrev xmlns:xlink="http://www.w3.org/1999/xlink" content-type="institution" xlink:title="Renzo Perissinotto and Lynette Clennell Private Collection Port Elizabeth, South Africa" xlink:type="simple">RPPC</abbrev>, <named-content xmlns:xlink="http://www.w3.org/1999/xlink" content-type="dwc:institutional_code" xlink:type="simple">SANC</named-content>, <abbrev xmlns:xlink="http://www.w3.org/1999/xlink" content-type="institution" xlink:title="Thierry Garnier Private Collection Montpellier, France" xlink:type="simple">TGPC</abbrev>).</p></tp:treatment-sec><tp:treatment-sec sec-type="Description of the female"><title>Description of the female.</title><p><italic>Size</italic>. 29.6–31.5 mm long including pygidium, 11.5–12.2 mm wide (maximum width at metacoxae).</p><p><italic>Head</italic>. Mandibles relatively short and broad with foveolate base, distal part short, shiny and weakly arcuate with pointed apex, cutting edge with a small tooth near base; maxillary and labial palpi with terminal segments terete and slightly truncate at apex; galeae much shorter than palpi and covered in rufous bristles; clypeus with long stiff rusty brown bristles directed anteriorly; frons very uneven; antennal tubercles moderately raised, with strongly uneven, deeply sculptured surface; eyes small, finely facetted with deep emargination dividing each eye into subequal lobes, with lower lobe almost reaching gula; vertex strongly uneven and deeply sculpted, with poorly defined median depression.</p><p><italic>Antenna</italic>. Short and slender, only reaching slightly beyond humeri of elytra; with scape as longest antennomere, finely punctate with a narrow base gradually widening distally and ending in apical spine on posterior margin; antennomeres 2–10 with circular cross-section, exhibiting narrow base but widened apically; 11<sup>th</sup> antennomere slightly compressed; pedicel very short, 3<sup>rd</sup> antennomere almost as long as scape, antennomeres 4–11 subequal in length.</p><!--PageBreak--><p><italic>Pronotum</italic>. Distinctly transverse, with disc deeply sculpted by irregular reticulations and foveolations; two strongly uneven, raised areas with smooth and shiny surface present about halfway between anterior and posterior margin; anterior margin with fringe of short, black setae curled around base of head, but slightly longer and straight on either side of head, without forming a marked ‘brush’; lateral margins with many (15–20) short teeth, foremost tooth much stronger than others and directed forwards, last tooth on each side, near posterior corner, much larger and sharper than the rest.</p><p><italic>Scutellum</italic>. Broadly tongue-shaped to triangular, with finely reticulate surface.</p><p><italic>Elytron</italic>. Shallowly reticulate basally, sculpture becoming less distinct towards rounded apices; humeri smoothly rounded.</p><p><italic>Legs</italic>. Short and slender; femora only slightly thickened at middle, hardly projecting beyond lateral borders of elytra; tibiae nearly straight, only slightly curved in basal part; tarsi with first tarsomere slightly longer than others, noticeably so in metatarsi.</p><p><italic>Pygidium</italic>. Tergite 8 long, protruding beyond elytral apices.</p><p><italic>Ventral surface</italic>. Base of maxilla punctate and shiny; submentum transversely ridged; gula glabrous, deeply punctate/reticulate/foveolate, but posterior part raised, exhibiting black bristles and less sculpture; prosternum shiny, transversally strongly convex, punctate, glabrous and with ligulate prosternal process bent dorsally at apex; proepimeron only weakly punctate, glabrous, not reaching prosternal process (i.e. procoxal cavities open); mesosternum punctate and with longitudinal median furrow, with soft black pubescence, exhibiting mesial depression just in front of mesocoxae; mesosternal process short, strongly excavate, resulting in bifurcate apex; mesocoxae moderately raised; metasternum transversally strongly convex, with median furrow increasing in depth posteriorly; whole metasternum and mesepisterna covered by soft, sparse blackish pubescence; metathoracic episterna posteriorly narrowed and truncate; all five visible abdominal sternites subequal in length, densely, but shallowly punctate, glabrous in median part, increasingly pubescent laterally with very short and soft whitish bristles; last visible sternite with evenly rounded posterior margin.</p><p><italic>Ovipositor</italic>. Abdominal segments 8 + 9 (Figure <xref ref-type="fig" rid="F3">3A</xref>) are fully extended, and together measure 6 mm. They telescope into segment 7 when retracted (<xref ref-type="bibr" rid="B10">Hutcheson 1980</xref>). Figure <xref ref-type="fig" rid="F3">3B</xref> shows an enlarged photo of the apical portion of the ovipositor with coxites and styli. The strong sclerotization is consistent with an ovipositor characteristic of <tp:taxon-name><tp:taxon-name-part taxon-name-part-type="family">Cerambycidae</tp:taxon-name-part></tp:taxon-name> that lay their eggs beneath bark, and is typical of the subfamily <tp:taxon-name><tp:taxon-name-part taxon-name-part-type="subfamily">Prioninae</tp:taxon-name-part></tp:taxon-name>, as opposed to the unsclerotized ovipositors of <tp:taxon-name><tp:taxon-name-part taxon-name-part-type="subfamily">Cerambycinae</tp:taxon-name-part></tp:taxon-name>, <tp:taxon-name><tp:taxon-name-part taxon-name-part-type="subfamily">Lepturinae</tp:taxon-name-part></tp:taxon-name> and <tp:taxon-name><tp:taxon-name-part taxon-name-part-type="subfamily">Lamiinae</tp:taxon-name-part></tp:taxon-name> (cf. e.g. <xref ref-type="bibr" rid="B9">Hubweber and Schmitt 2010</xref>: 40 Fig. <xref ref-type="fig" rid="F2">2</xref>).</p><fig id="F3" position="float" orientation="portrait"><label>Figure 3.</label><caption><p><italic><tp:taxon-name><tp:taxon-name-part taxon-name-part-type="genus">Afraustraloderes</tp:taxon-name-part> <tp:taxon-name-part taxon-name-part-type="species">rassei</tp:taxon-name-part></tp:taxon-name></italic> ♀ <bold>A</bold> ovipositor in dorsal view (length segment 8+9: 6 mm) <bold>B</bold> apical section of ovipositor enlarged (Photos: Anders Bjørnstad).</p></caption><graphic xmlns:xlink="http://www.w3.org/1999/xlink" xlink:href="zookeys-558-077-g003.jpg" position="float" orientation="portrait" xlink:type="simple" id="oo_75724.jpg"/></fig></tp:treatment-sec><tp:treatment-sec sec-type="Remarks"><title>Remarks.</title><p><italic>Sexual dimorphism</italic>. The morphological differences between the sexes are largely confined to the anterior parts of the thoracic segments. The most noticeable difference lies in the appearance and structure of the pronotum. Although the outline is quite similar in both male and female. The pronotal disc of the male has an even, matte surface, while that of the female has a very irregular lustrous surface (Figure <xref ref-type="fig" rid="F2">2A</xref>). The male pronotum is mostly shallowly irrorate or punctate, with three deep depressions: two large lateral ones, elliptic in outline; and a smaller dot-like pit medially (Figure <xref ref-type="fig" rid="F1">1A</xref>). Conversely, the female pronotum is heavily and deeply sculptured, with two irregular smooth and raised areas in about the same position as the elliptic depressions of the male (Figure <xref ref-type="fig" rid="F2">2A</xref>).</p><!--PageBreak--><p>Ventrally the male prosternum and proepimera have a relatively smooth surface, with only a shallow microstructure giving a matte appearance (Figure <xref ref-type="fig" rid="F1">1B</xref>), while the same parts in the female are strongly punctate and shiny (Figure <xref ref-type="fig" rid="F2">2B</xref>). The punctate prosternal process of the female is wider than the corresponding finely sculptured process of the male. Sexual dimorphism is also clearly expressed in the shape and structure of the mesosternum: where the female has a shiny mesial concavity anterior to the mesocoxae (Figure <xref ref-type="fig" rid="F2">2B</xref>), the male has a matte and finely punctate convexity with a low irregular, shiny median ridge (Figure <xref ref-type="fig" rid="F1">1B</xref>). The anterior border of the mesosternum, hidden beneath the prosternal process, is shallowly excavate in the female, but bluntly convex in the male. The bifurcate mesosternal process is quite prominent in the female, but much less so in the male.</p><p>As usual, the visible abdominal sternites are transversally more convex in the female than in the male (Figures <xref ref-type="fig" rid="F2">2A</xref> and <xref ref-type="fig" rid="F2">2B</xref>). Also, the pygidium is long and protruding in the female, but hardly visible in dorsal view in the male. The posterior border of the ultimate visible sternite is evenly rounded in the female, but weakly truncate in the male. Finally, unlike in most other <tp:taxon-name><tp:taxon-name-part taxon-name-part-type="subfamily">Prioninae</tp:taxon-name-part></tp:taxon-name> there is very little difference in the shape and length of the female and male antennae (Figures <xref ref-type="fig" rid="F1">1A</xref> and <xref ref-type="fig" rid="F1">1B</xref>).</p><p><italic>Male genitalia</italic>. <xref ref-type="bibr" rid="B4">Bouyer (2012)</xref> in his original description of <italic><tp:taxon-name><tp:taxon-name-part taxon-name-part-type="genus">Afraustraloderes</tp:taxon-name-part> <tp:taxon-name-part taxon-name-part-type="species">rassei</tp:taxon-name-part></tp:taxon-name></italic> pictured the male genitalia with lateral and dorsal views of the tegmen and ‘penis’ (median lobe), including the two sclerotized plates of the internal sac. The accompanying description was, however, very brief and limited in detail. A more comprehensive description is hereby given. Median lobe 4 mm long, strongly arcuate with apophyses (median struts, paired lamellae) rather short, constituting only c. 35% of total length of median lobe (Figure <xref ref-type="fig" rid="F4">4A</xref>); apophyses weakly sclerotized, becoming nearly transparent towards their truncate apices; ventral plate (ventral lobe of median lobe or “ventral edge of the median orifice” sensu <xref ref-type="bibr" rid="B5">Ehara 1954</xref>) very long with a sharply pointed apex, length surpassing the bilobed dorsal plate; ventral plate strongly sclerotized, dorsal plate much less so; median foramen not elongate; tegmen 4 mm long, strongly sclerotized (black almost throughout); parameres quite long, constituting one third of total tegmen length; apical brush with setae much shorter than parameres; ringed part gradually curved, not geniculate, arms converging (Figure <xref ref-type="fig" rid="F4">4B</xref>). The shape and structure of the anal tergite has in some studies proven to be of great diagnostic value (e.g. <xref ref-type="bibr" rid="B1">Adlbauer 1998</xref>). The anal tergite of the male <italic><tp:taxon-name><tp:taxon-name-part taxon-name-part-type="genus">Afraustraloderes</tp:taxon-name-part> <tp:taxon-name-part taxon-name-part-type="species">rassei</tp:taxon-name-part></tp:taxon-name></italic> (Figure <xref ref-type="fig" rid="F4">4C</xref>) is black, about 1.5 times wider than long, moderately vaulted and with a truncate, but not emarginate, posterior border. The tergite is provided with a dense cover of black, short, stiff, very acute setae.</p><fig id="F4" position="float" orientation="portrait"><label>Figure 4.</label><caption><p><italic><tp:taxon-name><tp:taxon-name-part taxon-name-part-type="genus">Afraustraloderes</tp:taxon-name-part> <tp:taxon-name-part taxon-name-part-type="species">rassei</tp:taxon-name-part></tp:taxon-name></italic>, male genitalia <bold>A</bold> median lobe, apex of ventral (above) + dorsal (below) plates, semi-lateral view <bold>B</bold> tegmen, ventral view <bold>C</bold> anal tergite, dorsal view (Photos: Anders Bjørnstad).</p></caption><graphic xmlns:xlink="http://www.w3.org/1999/xlink" xlink:href="zookeys-558-077-g004.jpg" position="float" orientation="portrait" xlink:type="simple" id="oo_75725.jpg"/></fig></tp:treatment-sec><tp:treatment-sec><!--Section generated to contain objects referenced in tp:taxon-treatment.--><fig id="F1" position="float" orientation="portrait"><label>Figure 1.</label><caption><p><italic><tp:taxon-name><tp:taxon-name-part taxon-name-part-type="genus">Afraustraloderes</tp:taxon-name-part> <tp:taxon-name-part taxon-name-part-type="species">rassei</tp:taxon-name-part></tp:taxon-name></italic> ♂, 33 mm <bold>A</bold> dorsal habitus <bold>B</bold> ventral habitus (Photos: Lynette Clennell).</p></caption><graphic xmlns:xlink="http://www.w3.org/1999/xlink" xlink:href="zookeys-558-077-g001.jpg" position="float" orientation="portrait" xlink:type="simple" id="oo_75722.jpg"/></fig><fig id="F2" position="float" orientation="portrait"><label>Figure 2.</label><caption><p><italic><tp:taxon-name><tp:taxon-name-part taxon-name-part-type="genus">Afraustraloderes</tp:taxon-name-part> <tp:taxon-name-part taxon-name-part-type="species">rassei</tp:taxon-name-part></tp:taxon-name></italic> ♀, 31.5 mm <bold>A</bold> dorsal habitus <bold>B</bold> ventral habitus (Photos: Lynette Clennell).</p></caption><graphic xmlns:xlink="http://www.w3.org/1999/xlink" xlink:href="zookeys-558-077-g002.jpg" position="float" orientation="portrait" xlink:type="simple" id="oo_75723.jpg"/></fig><fig id="F7" position="float" orientation="portrait"><label>Figure 7.</label><caption><p><italic><tp:taxon-name><tp:taxon-name-part taxon-name-part-type="genus">Pixodarus</tp:taxon-name-part> <tp:taxon-name-part taxon-name-part-type="species">spiniscapus</tp:taxon-name-part></tp:taxon-name></italic> sp. n. male genitalia <bold>A</bold> tegmen, ventral view <bold>B</bold> median lobe (Photos: Anders Bjørnstad and Karsten Sund).</p></caption><graphic xmlns:xlink="http://www.w3.org/1999/xlink" xlink:href="zookeys-558-077-g007.jpg" position="float" orientation="portrait" xlink:type="simple" id="oo_75728.jpg"/></fig><fig id="F8" position="float" orientation="portrait"><label>Figure 8.</label><caption><p>Typical habitat of <italic><tp:taxon-name><tp:taxon-name-part taxon-name-part-type="genus">Afraustraloderes</tp:taxon-name-part> <tp:taxon-name-part taxon-name-part-type="species">rassei</tp:taxon-name-part></tp:taxon-name></italic>, with fynbos vegetation regrowth after fire on the slopes of the Langkloof mountains near Joubertina (Photo: Lynette Clennell).</p></caption><graphic xmlns:xlink="http://www.w3.org/1999/xlink" xlink:href="zookeys-558-077-g008.jpg" position="float" orientation="portrait" xlink:type="simple" id="oo_75729.jpg"/></fig></tp:treatment-sec><ref-list><ref id="B10"><mixed-citation xmlns:xlink="http://www.w3.org/1999/xlink" xlink:type="simple">
          <person-group><name name-style="western"><surname>Hutcheson</surname><given-names>JA</given-names></name></person-group> (<year>1980</year>) <article-title><italic><tp:taxon-name><tp:taxon-name-part taxon-name-part-type="genus">Arhopalus</tp:taxon-name-part> <tp:taxon-name-part taxon-name-part-type="species">ferus</tp:taxon-name-part></tp:taxon-name></italic> (<tp:taxon-name><tp:taxon-name-part taxon-name-part-type="order">Coleoptera</tp:taxon-name-part></tp:taxon-name>: <tp:taxon-name><tp:taxon-name-part taxon-name-part-type="family">Cerambycidae</tp:taxon-name-part></tp:taxon-name>): structure and function of the female reproductive system.</article-title> <source>New Zealand Journal of Zoology</source> <volume>7</volume>: <fpage>417</fpage>–<lpage>424</lpage>. doi: <ext-link xlink:type="simple" ext-link-type="doi" xlink:href="10.1080/03014223.1980.10423795">10.1080/03014223.1980.10423795</ext-link></mixed-citation></ref><ref id="B9"><mixed-citation xmlns:xlink="http://www.w3.org/1999/xlink" xlink:type="simple">
          <person-group><name name-style="western"><surname>Hubweber</surname><given-names>L</given-names></name><name name-style="western"><surname>Schmitt</surname><given-names>M</given-names></name></person-group> (<year>2010</year>) <article-title>Differences in genitalia structure and function between subfamilies of longhorn beetles (<tp:taxon-name><tp:taxon-name-part taxon-name-part-type="order">Coleoptera</tp:taxon-name-part></tp:taxon-name>: <tp:taxon-name><tp:taxon-name-part taxon-name-part-type="family">Cerambycidae</tp:taxon-name-part></tp:taxon-name>).</article-title> <source>Genetica</source> <volume>2010</volume>: <fpage>37</fpage>–<lpage>43</lpage>. doi: <ext-link xlink:type="simple" ext-link-type="doi" xlink:href="10.1007/s10709-009-9403-x">10.1007/s10709-009-9403-x</ext-link></mixed-citation></ref><ref id="B4"><mixed-citation xmlns:xlink="http://www.w3.org/1999/xlink" xlink:type="simple">
          <person-group><name name-style="western"><surname>Bouyer</surname><given-names>T</given-names></name></person-group> (<year>2012</year>) <article-title>Description d’un nouveau genre et d’une nouvelle espèce d’<tp:taxon-name><tp:taxon-name-part taxon-name-part-type="tribe">Hopliderini</tp:taxon-name-part></tp:taxon-name> d’Afrique du Sud (<tp:taxon-name><tp:taxon-name-part taxon-name-part-type="order">Coleoptera</tp:taxon-name-part></tp:taxon-name>, <tp:taxon-name><tp:taxon-name-part taxon-name-part-type="family">Cerambycidae</tp:taxon-name-part></tp:taxon-name>, <tp:taxon-name><tp:taxon-name-part taxon-name-part-type="subfamily">Prioninae</tp:taxon-name-part></tp:taxon-name>).</article-title> <source>Lambillionea</source> <volume>112</volume>(<issue>3</issue>): <fpage>213</fpage>–<lpage>217</lpage>.</mixed-citation></ref><ref id="B5"><mixed-citation xmlns:xlink="http://www.w3.org/1999/xlink" xlink:type="simple">
          <person-group><name name-style="western"><surname>Ehara</surname><given-names>S</given-names></name></person-group> (<year>1954</year>) <article-title>Comparative anatomy of male genitalia in some Cerambycid beetles. Journal of the Faculty of Science, Hokkaido University. Ser.</article-title> <source>VI Zoology</source> <volume>12</volume>: <fpage>61</fpage>–<lpage>115</lpage>.</mixed-citation></ref><ref id="B1"><mixed-citation xmlns:xlink="http://www.w3.org/1999/xlink" xlink:type="simple">
          <person-group><name name-style="western"><surname>Adlbauer</surname><given-names>K</given-names></name></person-group> (<year>1998</year>) <article-title>Revision der Gattung <italic><tp:taxon-name><tp:taxon-name-part taxon-name-part-type="genus">Taurotagus</tp:taxon-name-part></tp:taxon-name></italic> Lacordaire (<tp:taxon-name><tp:taxon-name-part taxon-name-part-type="order">Coleoptera</tp:taxon-name-part></tp:taxon-name>, <tp:taxon-name><tp:taxon-name-part taxon-name-part-type="family">Cerambycidae</tp:taxon-name-part></tp:taxon-name>, <tp:taxon-name><tp:taxon-name-part taxon-name-part-type="tribe">Cerambycini</tp:taxon-name-part></tp:taxon-name>).</article-title> In: <person-group><name name-style="western"><surname>Ebermann</surname><given-names>E</given-names></name></person-group> (<role>Ed.</role>) <issue-title>Arthropod Biology: Contributions to Morphology, Ecology and Systematics.</issue-title> <source>Biosystematics and Ecology Series</source> <volume>14</volume>: <fpage>333</fpage>–<lpage>363</lpage>.</mixed-citation></ref></ref-list></tp:taxon-treatment>
