# Supplementary material for: Review of Afraustraloderes rassei Bouyer, 2012: description of its female and a new species of Pixodarus Fairmaire, 1887 (Coleoptera, Cerambycidae, Prioninae)
Source: Zookeys. 2016 Feb 1;(558):77–93. doi: 10.3897/zookeys.558.6112 (PMC4768281; doi:10.3897/zookeys.558.6112)
Supplement: XML Treatment for Pixodarus [file zookeys.558.6112-treatment2.xml]

<!DOCTYPE tp:taxon-treatment
  PUBLIC "-//TaxonX//DTD Taxonomic Treatment Publishing DTD v0 20100105//EN" "tax-treatment-NSO.dtd">
<tp:taxon-treatment xmlns:tp="http://www.plazi.org/taxpub"><tp:treatment-meta><kwd-group><label>Taxon classification</label><kwd><named-content content-type="kingdom">Animalia</named-content></kwd><kwd><named-content content-type="order">Coleoptera</named-content></kwd><kwd><named-content content-type="family">Cerambycidae</named-content></kwd></kwd-group><mixed-citation publication-type="journal"><person-group><name><surname>Bjørnstad</surname><given-names>Anders</given-names></name><name><surname>Grobbelaar</surname><given-names>Elizabeth</given-names></name><name><surname>Perissinotto</surname><given-names>Renzo</given-names></name></person-group><article-title>Review of <italic><tp:taxon-name><tp:taxon-name-part taxon-name-part-type="genus">Afraustraloderes</tp:taxon-name-part> <tp:taxon-name-part taxon-name-part-type="species">rassei</tp:taxon-name-part></tp:taxon-name></italic> Bouyer, 2012: description of its female and a new species of <italic><tp:taxon-name><tp:taxon-name-part taxon-name-part-type="genus">Pixodarus</tp:taxon-name-part></tp:taxon-name></italic> Fairmaire, 1887 (<tp:taxon-name><tp:taxon-name-part taxon-name-part-type="order">Coleoptera</tp:taxon-name-part></tp:taxon-name>, <tp:taxon-name><tp:taxon-name-part taxon-name-part-type="family">Cerambycidae</tp:taxon-name-part></tp:taxon-name>, <tp:taxon-name><tp:taxon-name-part taxon-name-part-type="subfamily">Prioninae</tp:taxon-name-part></tp:taxon-name>)</article-title><source>Zookeys</source><day>1</day><month>2</month><year>2016</year><volume>2016</volume><issue>558</issue><fpage>77</fpage><lpage>93</lpage><pub-id pub-id-type="doi">10.3897/zookeys.558.6112</pub-id></mixed-citation></tp:treatment-meta><tp:nomenclature><label>Genus</label><tp:taxon-name>
              <tp:taxon-name-part taxon-name-part-type="genus">Pixodarus</tp:taxon-name-part>
            </tp:taxon-name><tp:taxon-authority>Fairmaire, 1887</tp:taxon-authority></tp:nomenclature><tp:treatment-sec sec-type="Type species"><title>Type species.</title><p><italic><tp:taxon-name><tp:taxon-name-part taxon-name-part-type="genus">Hoplideres</tp:taxon-name-part> <tp:taxon-name-part taxon-name-part-type="species">nyassae</tp:taxon-name-part></tp:taxon-name></italic> Bates, 1878</p><p>In their revision of the African and Madagascan <tp:taxon-name><tp:taxon-name-part taxon-name-part-type="tribe">Hopliderini</tp:taxon-name-part></tp:taxon-name> (then referred to as subtribe <tp:taxon-name><tp:taxon-name-part taxon-name-part-type="subtribe">Hopliderina</tp:taxon-name-part></tp:taxon-name>), <xref ref-type="bibr" rid="B13">Quentin and Villiers (1972)</xref> cautioned strongly in their preamble about treating this group carefully: “due to the extreme variability of a number of characters” (l.c. p. 258). As examples of this extreme variability, they listed characters like the longitudinal furrow of the head, the length and number of spines on the antennae and <!--PageBreak-->antennomeres, the shape, sculpture and number of lateral spines on the pronotum, the spines and denticulation of the humeral and posthumeral margins of the elytra, and the pubescence on the ventral surface and tibiae.</p><p>In spite of these cautionary remarks, <xref ref-type="bibr" rid="B13">Quentin and Villiers (1972)</xref> described a new species of <italic><tp:taxon-name><tp:taxon-name-part taxon-name-part-type="genus">Pixodarus</tp:taxon-name-part></tp:taxon-name></italic>, <italic><tp:taxon-name><tp:taxon-name-part taxon-name-part-type="genus">Pixodarus</tp:taxon-name-part> <tp:taxon-name-part taxon-name-part-type="species">exasperatus</tp:taxon-name-part></tp:taxon-name></italic>, based on very subtle characters. These included the raised parts of the pronotal vermiculations being glossy or not, variations in shades of reddish-brown to black in the colour of the elytra, as well as small differences in elytral length/width ratios.</p><p><italic><tp:taxon-name><tp:taxon-name-part taxon-name-part-type="genus">Pixodarus</tp:taxon-name-part> <tp:taxon-name-part taxon-name-part-type="species">nyassae</tp:taxon-name-part></tp:taxon-name></italic> is known from <abbrev xmlns:xlink="http://www.w3.org/1999/xlink" xlink:title="Republic of South Africa" xlink:type="simple">RSA</abbrev> and Mozambique northwards to Zimbabwe and Malawi, while <italic><tp:taxon-name><tp:taxon-name-part taxon-name-part-type="genus">Pixodarus</tp:taxon-name-part> <tp:taxon-name-part taxon-name-part-type="species">exasperatus</tp:taxon-name-part></tp:taxon-name></italic> occurs in Tanzania, southern Kenya and the eastern part of the Democratic Republic of Congo (<xref ref-type="bibr" rid="B13">Quentin and Villiers 1972</xref>). During the course of this study, the authors have examined a number of specimens from <abbrev xmlns:xlink="http://www.w3.org/1999/xlink" xlink:title="Republic of South Africa" xlink:type="simple">RSA</abbrev> and Mozambique, as well as from Tanzania. We find great variation in all diagnostic characters mentioned both in the southern and the northern populations, and these variations strongly overlap. We therefore endorse the earlier proposal of <xref ref-type="bibr" rid="B16">Santos Ferreira (1980)</xref> to synonymize <italic><tp:taxon-name><tp:taxon-name-part taxon-name-part-type="genus">Pixodarus</tp:taxon-name-part> <tp:taxon-name-part taxon-name-part-type="species">exasperatus</tp:taxon-name-part></tp:taxon-name></italic> with <italic><tp:taxon-name><tp:taxon-name-part taxon-name-part-type="genus">Pixodarus</tp:taxon-name-part> <tp:taxon-name-part taxon-name-part-type="species">nyassae</tp:taxon-name-part></tp:taxon-name></italic>.</p><p>On the other hand, the female erroneously included in the description of <italic><tp:taxon-name><tp:taxon-name-part taxon-name-part-type="genus">Afraustraloderes</tp:taxon-name-part> <tp:taxon-name-part taxon-name-part-type="species">rassei</tp:taxon-name-part></tp:taxon-name></italic> by <xref ref-type="bibr" rid="B4">Bouyer (2012)</xref> represents a new species of <italic><tp:taxon-name><tp:taxon-name-part taxon-name-part-type="genus">Pixodarus</tp:taxon-name-part></tp:taxon-name></italic> and, together with the recently obtained male, is described as a new species below.</p></tp:treatment-sec><ref-list><ref id="B13"><mixed-citation xmlns:xlink="http://www.w3.org/1999/xlink" xlink:type="simple">
          <person-group><name name-style="western"><surname>Quentin</surname><given-names>RM</given-names></name><name name-style="western"><surname>Villiers</surname><given-names>A</given-names></name></person-group> (<year>1972</year>) <article-title>Révision des Hoploderina africains et malgaches (Col. <tp:taxon-name><tp:taxon-name-part taxon-name-part-type="family">Cerambycidae</tp:taxon-name-part></tp:taxon-name> <tp:taxon-name><tp:taxon-name-part taxon-name-part-type="subfamily">Prioninae</tp:taxon-name-part></tp:taxon-name>).</article-title> <source>Annales de la Société Entomologique de France (NS)</source> <volume>8</volume>(<issue>2</issue>): <fpage>257</fpage>–<lpage>289</lpage>.</mixed-citation></ref><ref id="B16"><mixed-citation xmlns:xlink="http://www.w3.org/1999/xlink" xlink:type="simple">
          <person-group><name name-style="western"><surname>Santos Ferreira</surname><given-names>GW</given-names></name></person-group> (<year>1980</year>) <article-title>The <tp:taxon-name><tp:taxon-name-part taxon-name-part-type="subfamily">Parandrinae</tp:taxon-name-part></tp:taxon-name> and the <tp:taxon-name><tp:taxon-name-part taxon-name-part-type="subfamily">Prioninae</tp:taxon-name-part></tp:taxon-name> of Southern Africa (<tp:taxon-name><tp:taxon-name-part taxon-name-part-type="family">Cerambycidae</tp:taxon-name-part></tp:taxon-name>, <tp:taxon-name><tp:taxon-name-part taxon-name-part-type="order">Coleoptera</tp:taxon-name-part></tp:taxon-name>).</article-title> <source>Memoirs van die Nasionale Museum, Bloemfontein</source> <volume>13</volume>: <fpage>1</fpage>–<lpage>335</lpage>.</mixed-citation></ref><ref id="B4"><mixed-citation xmlns:xlink="http://www.w3.org/1999/xlink" xlink:type="simple">
          <person-group><name name-style="western"><surname>Bouyer</surname><given-names>T</given-names></name></person-group> (<year>2012</year>) <article-title>Description d’un nouveau genre et d’une nouvelle espèce d’<tp:taxon-name><tp:taxon-name-part taxon-name-part-type="tribe">Hopliderini</tp:taxon-name-part></tp:taxon-name> d’Afrique du Sud (<tp:taxon-name><tp:taxon-name-part taxon-name-part-type="order">Coleoptera</tp:taxon-name-part></tp:taxon-name>, <tp:taxon-name><tp:taxon-name-part taxon-name-part-type="family">Cerambycidae</tp:taxon-name-part></tp:taxon-name>, <tp:taxon-name><tp:taxon-name-part taxon-name-part-type="subfamily">Prioninae</tp:taxon-name-part></tp:taxon-name>).</article-title> <source>Lambillionea</source> <volume>112</volume>(<issue>3</issue>): <fpage>213</fpage>–<lpage>217</lpage>.</mixed-citation></ref></ref-list></tp:taxon-treatment>
